# Supplementary material for: Ameliorative and Synergic Effects of Derma-H, a New Herbal Formula, on Allergic Contact Dermatitis
Source: Front Pharmacol. 2020 Jul 14;11:1019. doi: 10.3389/fphar.2020.01019 (PMC7371928; doi:10.3389/fphar.2020.01019)
Supplement: Supplementary file 1 [file DataSheet_1.zip]

Archive with 9 entries (9 files):
- b-actin.jpg
- ERK.jpg
- MEK.jpg
- NGF.jpg
- p-ERK.jpg
- p-MEK.jpg
- p-Raf-1.jpg
- Raf-1.jpg
- TrkA.jpg
