# Supplementary material for: Ameliorative and Synergic Effects of Derma-H, a New Herbal Formula, on Allergic Contact Dermatitis
Source: Front Pharmacol. 2020 Jul 14;11:1019. doi: 10.3389/fphar.2020.01019 (PMC7371928; doi:10.3389/fphar.2020.01019)
Supplement: Supplementary file 2 [file DataSheet_2.zip]

Archive with 9 entries (9 files):
- GAPDH.jpg
- IFN-r.jpg
- IL-10.jpg
- IL-13.jpg
- IL-31.jpg
- IL-4.jpg
- IL-6.jpg
- TGF-b.jpg
- TNF-a.jpg
